# Supplementary material for: Clostridium butyricum MIYAIRI 588 Modifies Bacterial Composition under Antibiotic-Induced Dysbiosis for the Activation of Interactions via Lipid Metabolism between the Gut Microbiome and the Host
Source: Biomedicines. 2021 Aug 22;9(8):1065. doi: 10.3390/biomedicines9081065 (PMC8391242; doi:10.3390/biomedicines9081065)
Supplement: Supplementary file 1 [file biomedicines-09-01065-s001.zip]

Archive with 2 entries (2 files):
- Supplemental Figure S1,S2 .pdf
- Supplementary Material and Supplemental Tables.pdf
